# Supplementary material for: mTOR Activation by PI3K/Akt and ERK Signaling in Short ELF-EMF Exposed Human Keratinocytes
Source: PLoS One. 2015 Oct 2;10(10):e0139644. doi: 10.1371/journal.pone.0139644 (PMC4592237; doi:10.1371/journal.pone.0139644)
Supplement: S1 File — (XLS) [file pone.0139644.s001.xls]

## Sheet: Mapped genes
Symbol	ID	Fold Change	Entrez Gene Name	Location	Type(s)	Drug(s)
PLA2G5	NM_000929.1	2,060	phospholipase A2, group V	Extracellular Space	enzyme	varespladib methyl, varespladib
MAP4K4	NM_145686.2	2,040	mitogen-activated protein kinase kinase kinase kinase 4	Cytoplasm	kinase
EDNRA	NM_001957.1	1,950	endothelin receptor type A	Plasma Membrane	transmembrane receptor	bosentan, avosentan, clazosentan, ambrisentan, sitaxsentan, ZD4054, SB 234551, TBC 3214, BSF 302146, fandosentan, atrasentan
UPP1	NM_003364.2	1,930	uridine phosphorylase 1	Cytoplasm	enzyme
MIA2	NM_054024.3	1,860	melanoma inhibitory activity 2	Extracellular Space	other
CUL1	NM_003592.2	1,770	cullin 1	Nucleus	enzyme
ARL8A	NM_138795.2	1,680	ADP-ribosylation factor-like 8A	Cytoplasm	enzyme
MIEN1	NM_032339.3	1,610	migration and invasion enhancer 1	Cytoplasm	other
RSRC2	NM_198261.2	1,470	arginine/serine-rich coiled-coil 2	unknown	other
GOLGA7	NM_016099.2	1,410	golgin A7	Cytoplasm	other
PUS1	NM_025215.3	1,390	pseudouridylate synthase 1	Nucleus	enzyme
ORC3	NM_012381.2	1,370	origin recognition complex, subunit 3	Nucleus	other
VEGFB	NM_003377.3	1,370	vascular endothelial growth factor B	Extracellular Space	other	aflibercept
CNIH	NM_005776.1	1,360	cornichon homolog (Drosophila)	Plasma Membrane	other
RPL8	NM_000973.2	1,350	ribosomal protein L8	Cytoplasm	other
HSPH1	NM_006644.2	1,340	heat shock 105kDa/110kDa protein 1	Cytoplasm	other
HSPH1	NM_006644.2	1,340	heat shock 105kDa/110kDa protein 1	Cytoplasm	other
H2AFV	NM_012412.3	1,340	H2A histone family, member V	Nucleus	other
CHMP4B	NM_176812.3	1,340	charged multivesicular body protein 4B	Cytoplasm	other
NACA2	NM_199290.2	1,320	nascent polypeptide-associated complex alpha subunit 2	unknown	other
CD47	NM_198793.1	1,310	CD47 molecule	Plasma Membrane	other
MYC	NM_002467.2	1,300	v-myc myelocytomatosis viral oncogene homolog (avian)	Nucleus	transcription regulator
MBNL2	NM_144778.2	1,290	muscleblind-like splicing regulator 2	unknown	other
SSR1	NM_003144.2	1,280	signal sequence receptor, alpha	Cytoplasm	other
HNRNPA2B1	NM_002137.2	1,270	heterogeneous nuclear ribonucleoprotein A2/B1	Nucleus	other
CDK1	NM_001786.2	1,270	cyclin-dependent kinase 1	Nucleus	kinase	flavopiridol
CETN2	NM_004344.1	1,260	centrin, EF-hand protein, 2	Nucleus	enzyme
SSB	NM_003142.2	1,260	Sjogren syndrome antigen B (autoantigen La)	Nucleus	enzyme
PAIP2	NM_016480.2	1,260	poly(A) binding protein interacting protein 2	Cytoplasm	translation regulator
COPA	NM_004371.2	1,260	coatomer protein complex, subunit alpha	Cytoplasm	transporter
DEK	NM_003472.2	1,250	DEK oncogene	Nucleus	transcription regulator
ATIC	NM_004044.4	1,250	5-aminoimidazole-4-carboxamide ribonucleotide formyltransferase/IMP cyclohydrolase	Cytoplasm	enzyme
PHACTR4	NM_023923.2	1,250	phosphatase and actin regulator 4	Plasma Membrane	other
ACSL4	NM_004458.1	1,250	acyl-CoA synthetase long-chain family member 4	Cytoplasm	enzyme
UBXN4	NM_014607.2	1,240	UBX domain protein 4	Extracellular Space	other
GGPS1	NM_004837.2	1,240	geranylgeranyl diphosphate synthase 1	Cytoplasm	enzyme
CRYZ	NM_001889.2	1,240	crystallin, zeta (quinone reductase)	Cytoplasm	enzyme
MRPL50	NM_019051.1	1,240	mitochondrial ribosomal protein L50	Cytoplasm	other
LRIF1	NM_018372.3	1,240	ligand dependent nuclear receptor interacting factor 1	Nucleus	other
NF2	NM_000268.2	1,240	neurofibromin 2 (merlin)	Plasma Membrane	other
RRM2	NM_001034.1	1,230	ribonucleotide reductase M2	Nucleus	enzyme	gemcitabine, triapine, hydroxyurea, fludarabine phosphate
WASF2	NM_006990.2	1,230	WAS protein family, member 2	Cytoplasm	other
CLIC4	NM_013943.1	1,230	chloride intracellular channel 4	Plasma Membrane	ion channel
MRPS18C	NM_016067.1	1,230	mitochondrial ribosomal protein S18C	Cytoplasm	other
MCTS1	NM_014060.1	1,230	malignant T cell amplified sequence 1	Cytoplasm	other
OAT	NM_000274.1	1,230	ornithine aminotransferase	Cytoplasm	enzyme
HSP90AA1	NM_005348.2	1,230	heat shock protein 90kDa alpha (cytosolic), class A member 1	Cytoplasm	enzyme	17-dimethylaminoethylamino-17-demethoxygeldanamycin, IPI-504, cisplatin
RRN3	NM_018427.2	1,220	RRN3 RNA polymerase I transcription factor homolog (S. cerevisiae)	Nucleus	transcription regulator
ANKRD10	NM_017664.1	1,220	ankyrin repeat domain 10	Nucleus	transcription regulator
TOP2A	NM_001067.2	1,220	topoisomerase (DNA) II alpha 170kDa	Nucleus	enzyme	novobiocin, etoposide, CPI-0004Na, pixantrone, becatecarin, elsamitrucin, AQ4N, BN 80927, tafluposide, mitoxantrone, norfloxacin, dexrazoxane, tirapazamine, TAS-103, gatifloxacin, valrubicin, gemifloxacin, nemorubicin, nalidixic acid, epirubicin, doxorubicin, daunorubicin
MST4	NM_016542.2	1,220	serine/threonine protein kinase MST4	Nucleus	kinase
COPB2	NM_004766.1	1,220	coatomer protein complex, subunit beta 2 (beta prime)	Cytoplasm	transporter
C2orf47	NM_024520.1	1,220	chromosome 2 open reading frame 47	unknown	other
TIPARP	NM_015508.2	1,220	TCDD-inducible poly(ADP-ribose) polymerase	Nucleus	other
ARL14	NM_025047.1	1,220	ADP-ribosylation factor-like 14	unknown	other
UBE2A	NM_003336.2	1,210	ubiquitin-conjugating enzyme E2A	Cytoplasm	enzyme
VAMP7	NM_005638.3	1,210	vesicle-associated membrane protein 7	Cytoplasm	transporter
SRSF1	NM_006924.3	1,200	serine/arginine-rich splicing factor 1	Nucleus	other
DKK1	NM_012242.1	1,200	dickkopf 1 homolog (Xenopus laevis)	Extracellular Space	growth factor
SRP9	NM_003133.1	1,200	signal recognition particle 9kDa	Cytoplasm	other
TIMM17A	NM_006335.1	1,200	translocase of inner mitochondrial membrane 17 homolog A (yeast)	Cytoplasm	transporter
TMEM106B	NM_018374.2	1,200	transmembrane protein 106B	unknown	other
KHDRBS1	NM_006559.1	1,200	KH domain containing, RNA binding, signal transduction associated 1	Nucleus	transcription regulator
STT3B	NM_178862.1	1,200	STT3, subunit of the oligosaccharyltransferase complex, homolog B (S. cerevisiae)	Cytoplasm	enzyme
ACADM	NM_000016.2	1,200	acyl-CoA dehydrogenase, C-4 to C-12 straight chain	Cytoplasm	enzyme
REXO2	NM_015523.1	1,200	REX2, RNA exonuclease 2 homolog (S. cerevisiae)	Cytoplasm	enzyme
TFRC	NM_003234.1	1,200	transferrin receptor (p90, CD71)	Plasma Membrane	transporter
DPM1	NM_003859.1	1,200	dolichyl-phosphate mannosyltransferase polypeptide 1, catalytic subunit	Cytoplasm	enzyme
LARS	NM_020117.8	1,190	leucyl-tRNA synthetase	Cytoplasm	enzyme
RAD21	NM_006265.1	1,190	RAD21 homolog (S. pombe)	Nucleus	other
SLCO1B3	NM_019844.1	1,190	solute carrier organic anion transporter family, member 1B3	Plasma Membrane	transporter
NCKAP1	NM_013436.3	1,190	NCK-associated protein 1	Plasma Membrane	other
FHL2	NM_001450.3	1,190	four and a half LIM domains 2	Nucleus	transcription regulator
DCAF13	NM_015420.4	1,180	DDB1 and CUL4 associated factor 13	Nucleus	other
UQCRB	NM_006294.2	1,180	ubiquinol-cytochrome c reductase binding protein	Cytoplasm	enzyme
AMD1	NM_001634.3	1,180	adenosylmethionine decarboxylase 1	Cytoplasm	enzyme
BAG3	NM_004281.2	1,170	BCL2-associated athanogene 3	Cytoplasm	other
PDLIM1	NM_020992.2	1,170	PDZ and LIM domain 1	Cytoplasm	transcription regulator
OXCT1	NM_000436.2	1,170	3-oxoacid CoA transferase 1	Cytoplasm	enzyme
MRPL15	NM_014175.2	1,170	mitochondrial ribosomal protein L15	Cytoplasm	other
CCT8	NM_006585.2	1,170	chaperonin containing TCP1, subunit 8 (theta)	Cytoplasm	enzyme
YWHAG	NM_012479.2	1,160	tyrosine 3-monooxygenase/tryptophan 5-monooxygenase activation protein, gamma polypeptide	Cytoplasm	other
S100A2	NM_005978.3	1,160	S100 calcium binding protein A2	Cytoplasm	other
MIF	NM_002415.1	1,160	macrophage migration inhibitory factor (glycosylation-inhibiting factor)	Extracellular Space	cytokine
ISCU	NM_014301.1	1,160	iron-sulfur cluster scaffold homolog (E. coli)	Cytoplasm	other
VDAC2	NM_003375.2	1,150	voltage-dependent anion channel 2	Cytoplasm	ion channel
EIF4G1	NM_004953.2	1,150	eukaryotic translation initiation factor 4 gamma, 1	Cytoplasm	translation regulator
KPNB1	NM_002265.4	1,150	karyopherin (importin) beta 1	Nucleus	transporter
HSP90B1	NM_003299.1	1,140	heat shock protein 90kDa beta (Grp94), member 1	Cytoplasm	other	17-dimethylaminoethylamino-17-demethoxygeldanamycin, IPI-504, cisplatin
PLOD2	NM_182943.1	1,140	procollagen-lysine, 2-oxoglutarate 5-dioxygenase 2	Cytoplasm	enzyme
EIF2S2	NM_003908.2	1,140	eukaryotic translation initiation factor 2, subunit 2 beta, 38kDa	Cytoplasm	translation regulator
IER5	NM_016545.3	1,140	immediate early response 5	unknown	other
NAA20	NM_016100.2	1,140	N(alpha)-acetyltransferase 20, NatB catalytic subunit	Cytoplasm	enzyme
CLDND1	NM_019895.1	1,130	claudin domain containing 1	Plasma Membrane	other
MRPL33	NM_004891.2	1,130	mitochondrial ribosomal protein L33	Cytoplasm	other
TAX1BP3	NM_014604.1	1,130	Tax1 (human T-cell leukemia virus type I) binding protein 3	Nucleus	transcription regulator
PPP2CA	NM_002715.1	1,130	protein phosphatase 2, catalytic subunit, alpha isozyme	Cytoplasm	phosphatase
RAB11FIP1	NM_001002814.1	1,110	RAB11 family interacting protein 1 (class I)	Cytoplasm	other
TFB1M	NM_016020.1	1,110	transcription factor B1, mitochondrial	Cytoplasm	transcription regulator
NOP10	NM_018648.2	1,110	NOP10 ribonucleoprotein homolog (yeast)	Nucleus	other
TMBIM6	NM_003217.1	1,100	transmembrane BAX inhibitor motif containing 6	Nucleus	other
RPS23	NM_001025.3	1,100	ribosomal protein S23	Cytoplasm	translation regulator
CALM1 (includes others)	NM_001743.3	1,100	calmodulin 1 (phosphorylase kinase, delta)	unknown	other
FERMT1	NM_017671.3	1,100	fermitin family member 1	Plasma Membrane	other
TGFBI	NM_000358.1	1,100	transforming growth factor, beta-induced, 68kDa	Extracellular Space	other
GLS	NM_014905.2	1,100	glutaminase	Cytoplasm	enzyme
ITGB3BP	NM_014288.3	1,100	integrin beta 3 binding protein (beta3-endonexin)	Nucleus	other
RPL22	NM_000983.3	1,100	ribosomal protein L22	Nucleus	other
SCOC	NM_032547.1	1,100	short coiled-coil protein	Cytoplasm	other
LYRM2	NM_020466.3	1,100	LYR motif containing 2	Cytoplasm	other
SOCS2	NM_003877.3	-1,290	suppressor of cytokine signaling 2	Cytoplasm	other
JDP2	NM_130469.2	-1,350	Jun dimerization protein 2	Nucleus	transcription regulator
LSM7	NM_016199.1	-1,390	LSM7 homolog, U6 small nuclear RNA associated (S. cerevisiae)	Nucleus	other
SSR4	NM_006280.1	-1,400	signal sequence receptor, delta	Cytoplasm	other
APRT	NM_000485.1	-1,410	adenine phosphoribosyltransferase	Cytoplasm	enzyme
MRPL14	NM_032111.2	-1,520	mitochondrial ribosomal protein L14	Cytoplasm	other
SSR3	NM_007107.2	-1,580	signal sequence receptor, gamma (translocon-associated protein gamma)	Cytoplasm	other
UBE2I	NM_003345.3	-1,580	ubiquitin-conjugating enzyme E2I	Nucleus	enzyme
COX6B1	NM_001863.3	-1,600	cytochrome c oxidase subunit VIb polypeptide 1 (ubiquitous)	Cytoplasm	enzyme
NPDC1	NM_015392.2	-1,600	neural proliferation, differentiation and control, 1	Extracellular Space	other
DCTN1	NM_023019.1	-1,620	dynactin 1	Cytoplasm	other
TKT	NM_001064.1	-1,800	transketolase	Cytoplasm	enzyme

## Sheet: Unmapped genes
ID	Fold Change
XM_496430.1	1,240
NA	1,190
AB051444	1,600
NA	1,780
XM_373682.2	1,100
NA	1,180
NA	1,200
XM_499263.1	1,340
XM_498280.1	1,160
XM_378224.2	1,200
NA	1,100
XM_371853.3	1,120
CR618823	1,230
NA	1,380
XM_496353.1	1,280
XM_496332.1	1,350
XM_380151.1	1,430
NA	1,210
NA	1,310
NA	1,120
NA	1,200
BG254735	1,280
NA	1,130
NA	1,120
AW135033	1,660
XM_294473.1	1,290
XM_496177.1	1,310
XM_496551.1	1,190
AJ011378	1,740
NA	1,650
NA	-1,370
